# Supplementary material for: Factors mediating the pressor response to isometric muscle contraction: An experimental study in healthy volunteers during lower body negative pressure
Source: PLoS One. 2020 Dec 9;15(12):e0243627. doi: 10.1371/journal.pone.0243627 (PMC7725372; doi:10.1371/journal.pone.0243627)
Supplement: S1 File — (TXT) [file pone.0243627.s001.txt]

## Table 1
df_table_1 <- read.table("S1_dataframe_table_1.txt", sep = "\t", header = TRUE)

library(nlme)

regression <- function(x) 
{
  df.fun <- dplyr::select(df_table_1, subject, sequence, time, x)
  colnames(df.fun) <- c("subject", "sequence", "time", "variable")
  df.fun$sequence <- relevel(as.factor(df.fun$sequence), ref = "press")
  lme.fun.1 <- lme(variable ~ sequence * time, 
                 random = ~ 1|subject, 
                 na.action = na.omit, 
                 data = df.fun)
  print(summary(lme.fun.1))
  
  contr.1 <- rbind(c(1, 0, 0, 0, 0, 0), 
                   c(1, 1, 0, 0, 0, 0), 
                   c(1, 0, 1, 0, 0, 0), 
                   c(1, 0, 0, 1, 0, 0), 
                   c(1, 1, 0, 1, 1, 0),
                   c(1, 0, 1, 1, 0, 1))
  
  contr.lme.fun.1 <- glht(lme.fun.1, linfct = contr.1)
  print(confint(contr.lme.fun.1))
}

regression("mean_arterial_pressure")
regression("cardiac_output")
regression("heart_rate")
regression("stroke_volume")
regression("total_peripheral_resistance")

rm(list = ls())


## Table 2
df_table_2 <- read.table("S2_dataframe_table_2.txt", sep = "\t", header = TRUE)

regression <- function(x) 
{
  df.fun <- dplyr::select(df_table_2, subject, volume, time, x)
  colnames(df.fun) <- c("subject", "volume", "time", "variable")
  lme.fun <- lme(variable ~ volume + time, 
                 random = ~ 1|subject, 
                 na.action = na.omit, 
                 data = df.fun)
  
  print(summary(lme.fun))
  
  contr.fun <- rbind(c(1, 0, 0, 0), 
                     c(1, 0, 0, 1), 
                     c(1, 1, 0, 1), 
                     c(1, 0, 1, 1))
  
  contr.lme.fun <- glht(lme.fun, linfct = contr.fun)
  print(confint(contr.lme.fun))
}

regression("mean_arterial_pressure")
regression("cardiac_output")
regression("heart_rate")
regression("stroke_volume")
regression("total_peripheral_resistance")

rm(list = ls())
