# Supplementary material for: Factors mediating the pressor response to isometric muscle contraction: An experimental study in healthy volunteers during lower body negative pressure
Source: PLoS One. 2020 Dec 9;15(12):e0243627. doi: 10.1371/journal.pone.0243627 (PMC7725372; doi:10.1371/journal.pone.0243627)
Supplement: S1 Table — (TXT) [file pone.0243627.s002.txt]

subject	sequence	repetition	time	mean_arterial_pressure	cardiac_output	heart_rate	stroke_volume	total_peripheral_resistance
115	1	press	1	baseline	76.2215	4.1306824095	75.926	54.5395	18.4254512416652
116	1	press	2	baseline	101.715	3.871925724	75.2575	51.805	26.9625019470661
117	1	press	3	baseline	85.209	4.5126294575	74.663	60.5365	18.4982801174014
118	1	press	4	baseline	63.6085	3.501492301	61.555	58.251	18.0798125049773
108	1	lang_20	1	baseline	77.952	3.2462581815	73.5045	44.684	24.2168154848599
109	1	lang_20	2	baseline	92.194	2.5585400685	68.0425	37.8245	35.6572773370194
110	1	lang_20	3	baseline	86.195	2.7730872575	54.149	51.5655	31.250943493548
111	1	lang_20	4	baseline	62.701	2.880145635	50.893	55.894	20.9399675476947
112	1	lang_40	1	baseline	77.509	2.4856649825	77.541	31.5375	31.5750737196208
113	1	lang_40	3	baseline	97.419	2.590980173	56.1255	46.1045	36.7590494465064
114	1	lang_40	4	baseline	69.1835	2.5789608085	53.1715	48.4925	26.8884429116959
245	1	press	1	end_ihg	103.71	3.5305549615	92.1555	37.253	29.4404639449892
246	1	press	2	end_ihg	150.285	3.0589877955	77.53	38.5025	50.0169797158638
247	1	press	3	end_ihg	124.62	2.81570423	66.8355	41.073	44.7546473612002
248	1	press	4	end_ihg	91.808	3.2040797845	67.1685	45.474	29.312879400473
238	1	lang_20	1	end_ihg	115.125	2.382602484	66.1685	35.7255	48.7738098496446
239	1	lang_20	2	end_ihg	137.58	2.078925057	84.7965	24.2495	63.4205289413638
240	1	lang_20	3	end_ihg	139.12	2.8521857755	65.341	43.5165	49.1755747659358
241	1	lang_20	4	end_ihg	109.645	3.4948889745	77.1955	45.4645	31.9666611889323
242	1	lang_40	1	end_ihg	119.3	1.8952398845	82.9675	22.9815	62.4655621844921
243	1	lang_40	3	end_ihg	145.66	2.7383608445	77.4405	36.9115	53.3874447045179
244	1	lang_40	4	end_ihg	112.09	2.8760346405	97.036	29.9275	37.7086003552382
9	2	press	1	baseline	89.7025	4.0086946505	67.3705	59.818	22.0259674173826
10	2	press	2	baseline	90.4585	4.286629298	67.182	63.887	21.4259527727929
11	2	press	3	baseline	80.1195	4.217560876	65.658	64.264	18.9899601078504
12	2	press	4	baseline	94.0315	4.312968605	68.341	63.5485	21.8926446638542
1	2	lang_20	1	baseline	100.835	3.6051269995	67.2985	53.63	27.9608852371218
2	2	lang_20	2	baseline	83.3645	3.09886915	63.1135	48.541	26.8496320634031
3	2	lang_20	3	baseline	90.7905	3.852798638	64.042	60.202	23.6045930471315
4	2	lang_20	4	baseline	77.5455	3.951266225	67.325	59.7315	19.6826697673217
5	2	lang_40	1	baseline	64.7705	3.3593704415	67.859	49.657	19.3171933902117
6	2	lang_40	2	baseline	84.199	3.315658372	66.562	49.424	25.4309992858401
7	2	lang_40	3	baseline	101.505	3.377145269	65.6745	51.624	30.6422688219518
8	2	lang_40	4	baseline	78.0035	3.413752881	68.835	49.077	22.9364063245179
139	2	press	1	end_ihg	121.35	4.752531497	78.9865	59.657	25.4490295252636
140	2	press	2	end_ihg	122.985	4.9748897435	81.388	60.726	24.6296781422777
141	2	press	3	end_ihg	95.0525	4.8420988115	82.2695	58.5785	19.996427332463
142	2	press	4	end_ihg	116.015	5.0339528715	82.7065	60.0045	23.1738466760753
131	2	lang_20	1	end_ihg	121.225	3.7166339965	77.0785	48.1255	32.5452977249099
132	2	lang_20	2	end_ihg	97.523	4.054261152	76.626	52.325	24.2090740134199
133	2	lang_20	3	end_ihg	123.42	4.3027616945	88.8775	48.0495	28.5613893013319
134	2	lang_20	4	end_ihg	99.9335	4.46801331	85.4675	52.0165	22.3871300502793
135	2	lang_40	1	end_ihg	107.395	3.301916074	79.2975	41.61	32.4418235540595
136	2	lang_40	2	end_ihg	97.265	4.290709218	84.207	51.365	22.5822915682769
137	2	lang_40	3	end_ihg	137.15	4.569121392	92.82	48.923	30.4669963969579
138	2	lang_40	4	end_ihg	101.37	3.8340369525	92.785	41.314	26.5140557021375
80	3	press	1	baseline	102.55	5.06557079	96.929	52.777	20.1866489458018
81	3	press	2	baseline	93.606	4.646721975	87.56	53.393	20.2365694405802
82	3	press	3	baseline	95.7235	NA	88.075	NA	NA
83	3	press	4	baseline	106.525	3.472958212	79.7275	44.947	30.4050065896129
72	3	lang_20	1	baseline	107.575	3.4888813395	91.154	38.2555	31.0193664342234
73	3	lang_20	2	baseline	93.8575	3.0370792515	74.0255	41.0065	30.5868154893579
74	3	lang_20	3	baseline	87.908	3.020115078	77.8605	39.178	29.2170162808193
75	3	lang_20	4	baseline	99.4475	2.7342546385	67.7505	40.241	35.9099700520735
76	3	lang_40	1	baseline	104.495	2.792778792	96.8435	29.249	37.0781139626305
77	3	lang_40	2	baseline	99.647	2.5815649195	84.1125	30.8525	38.4207957844472
78	3	lang_40	3	baseline	96.565	2.365362516	86.2295	27.7155	40.5678980134838
79	3	lang_40	4	baseline	100.54	2.0239086975	78.642	25.952	49.2974120584242
210	3	press	1	end_ihg	113.315	5.06585266	106.68	47.325	22.4313937135849
211	3	press	2	end_ihg	108.165	4.839185097	102.135	47.7965	22.8522209127593
212	3	press	3	end_ihg	113.725	NA	101.445	NA	NA
213	3	press	4	end_ihg	138.955	2.17936892	114.555	18.9445	64.2833640851639
202	3	lang_20	1	end_ihg	110.28	2.449082093	101.995	24.569	44.7252246778778
203	3	lang_20	2	end_ihg	123.82	3.1226469	109.59	28.4395	39.6772893812358
204	3	lang_20	3	end_ihg	121.795	2.854553526	109.265	26.1485	41.2011464523859
205	3	lang_20	4	end_ihg	133.52	3.268654215	111.02	29.2345	40.8097402360415
206	3	lang_40	1	end_ihg	115.375	2.769434565	113.05	25.029	40.9883286602482
207	3	lang_40	2	end_ihg	122.78	2.23641721	109.375	20.3895	55.3046050817085
208	3	lang_40	3	end_ihg	126.465	2.19016276	119.905	18.844	57.7171435526059
209	3	lang_40	4	end_ihg	150.81	0.835887132	136.175	6.1022	NA
44	4	press	1	baseline	89.7025	4.0086946505	67.3705	59.818	22.0259674173826
45	4	press	2	baseline	90.4585	4.286629298	67.182	63.887	21.4259527727929
46	4	press	3	baseline	80.1195	4.217560876	65.658	64.264	18.9899601078504
47	4	press	4	baseline	94.0315	4.312968605	68.341	63.5485	21.8926446638542
36	4	lang_20	1	baseline	89.7025	4.0086946505	67.3705	59.818	22.0259674173826
37	4	lang_20	2	baseline	90.4585	4.286629298	67.182	63.887	21.4259527727929
38	4	lang_20	3	baseline	80.1195	4.217560876	65.658	64.264	18.9899601078504
39	4	lang_20	4	baseline	94.0315	4.312968605	68.341	63.5485	21.8926446638542
40	4	lang_40	1	baseline	89.7025	4.0086946505	67.3705	59.818	22.0259674173826
41	4	lang_40	2	baseline	90.4585	4.286629298	67.182	63.887	21.4259527727929
42	4	lang_40	3	baseline	80.1195	4.217560876	65.658	64.264	18.9899601078504
43	4	lang_40	4	baseline	94.0315	4.312968605	68.341	63.5485	21.8926446638542
174	4	press	1	end_ihg	121.35	4.752531497	78.9865	59.657	25.4490295252636
175	4	press	2	end_ihg	122.985	4.9748897435	81.388	60.726	24.6296781422777
176	4	press	3	end_ihg	95.0525	4.8420988115	82.2695	58.5785	19.996427332463
177	4	press	4	end_ihg	116.015	5.0339528715	82.7065	60.0045	23.1738466760753
166	4	lang_20	1	end_ihg	121.35	4.752531497	78.9865	59.657	25.4490295252636
167	4	lang_20	2	end_ihg	122.985	4.9748897435	81.388	60.726	24.6296781422777
168	4	lang_20	3	end_ihg	95.0525	4.8420988115	82.2695	58.5785	19.996427332463
169	4	lang_20	4	end_ihg	116.015	5.0339528715	82.7065	60.0045	23.1738466760753
170	4	lang_40	1	end_ihg	121.35	4.752531497	78.9865	59.657	25.4490295252636
171	4	lang_40	2	end_ihg	122.985	4.9748897435	81.388	60.726	24.6296781422777
172	4	lang_40	3	end_ihg	95.0525	4.8420988115	82.2695	58.5785	19.996427332463
173	4	lang_40	4	end_ihg	116.015	5.0339528715	82.7065	60.0045	23.1738466760753
20	5	press	1	baseline	84.6	3.853782298	65.8545	58.665	21.8981223876201
21	5	press	2	baseline	78.1075	3.719575375	66.97	55.3175	21.2339815951841
22	5	press	3	baseline	87.473	3.178094121	60.406	52.495	27.100068880994
23	5	press	4	baseline	76.427	3.8192784435	62.043	61.5185	19.8998840872617
13	5	lang_20	1	baseline	78.6745	2.7571241265	70.9175	38.6575	29.1408382439691
14	5	lang_20	2	baseline	93.6175	2.725062089	75.514	37.1035	33.7500900985962
15	5	lang_20	3	baseline	82.442	3.209383295	61.121	52.3855	25.6444205880566
16	5	lang_20	4	baseline	112.765	3.12124648	60.848	51.659	35.8622428723407
17	5	lang_40	2	baseline	89.892	2.680214309	71.42	37.371	33.8818117764669
18	5	lang_40	3	baseline	85.8895	2.5957514085	59.882	43.496	32.5596275473121
19	5	lang_40	4	baseline	102.42	2.875171866	62.865	46.1605	35.9331832379963
150	5	press	1	end_ihg	101.06	3.292431789	73.357	45.584	30.5750071711091
151	5	press	2	end_ihg	105.71	3.846647796	78.4615	49.389	27.3897478816052
152	5	press	3	end_ihg	97.444	3.351838868	65.886	51.9105	29.3411582147332
153	5	press	4	end_ihg	95.0485	3.297145259	63.5145	50.7695	28.4071961541312
143	5	lang_20	1	end_ihg	108.86	2.656960515	77.4165	34.403	40.8585304785143
144	5	lang_20	2	end_ihg	120.385	3.019003106	77.7195	39.7555	40.1688514832269
145	5	lang_20	3	end_ihg	104.31	3.036121291	71.7765	42.5165	34.713271394204
146	5	lang_20	4	end_ihg	132.585	3.314982412	76.202	44.018	39.7886374212287
147	5	lang_40	2	end_ihg	132.28	2.2786042855	88.5405	25.926	58.5270085933808
148	5	lang_40	3	end_ihg	105.19	2.860663966	73.861	38.8305	36.6584014801634
149	5	lang_40	4	end_ihg	126.545	2.8413857235	78.834	35.8945	44.8641171079261
92	6	press	1	baseline	81.676	3.667552425	76.019	48.6605	22.4860913822012
93	6	press	2	baseline	81.37	3.3878190445	72.797	46.6345	24.2402930378515
94	6	press	3	baseline	106.315	3.2204939595	66.749	48.4815	32.8616481264195
95	6	press	4	baseline	111.28	2.6748368355	64.7545	41.818	41.2228727654369
84	6	lang_20	1	baseline	80.323	3.3777815085	74.845	45.2955	23.7645182476788
85	6	lang_20	2	baseline	81.548	3.292952046	77.5135	42.132	24.6587143123174
86	6	lang_20	3	baseline	91.359	2.4063468405	62.9645	38.172	37.9279520345505
87	6	lang_20	4	baseline	110.795	2.610563208	65.0415	39.915	42.600379447287
88	6	lang_40	1	baseline	84.51	2.911794786	81.6385	36.123	29.6360773076728
89	6	lang_40	2	baseline	83.882	2.818957034	89.475	31.5585	29.7108820786786
90	6	lang_40	3	baseline	96.8195	2.2992729315	70.104	32.7355	42.3929924786387
91	6	lang_40	4	baseline	117.95	2.2551662305	74.5805	30.611	52.6480764791804
222	6	press	1	end_ihg	99.979	4.0212835455	92.7455	43.232	24.7960321884471
223	6	press	2	end_ihg	97.9835	4.4521323425	96.1525	47.2095	22.1515792913906
224	6	press	3	end_ihg	115.8	3.5834257545	80.642	44.536	32.2961076237285
225	6	press	4	end_ihg	119.64	3.4788108575	85.869	41.006	34.3563981296095
214	6	lang_20	1	end_ihg	98.4725	3.89607051	104.02	38.187	25.2619104638057
215	6	lang_20	2	end_ihg	88.625	3.4667954235	99.087	35.2185	25.4097587193198
216	6	lang_20	3	end_ihg	110.11	2.940653793	79.3135	37.362	37.1053532779362
217	6	lang_20	4	end_ihg	132.47	3.285792437	88.114	37.7175	39.5095193221423
218	6	lang_40	1	end_ihg	102.59	2.9984446925	98.896	30.358	34.0452951190103
219	6	lang_40	2	end_ihg	99.977	2.68465827	112.075	23.95	36.6094294043952
220	6	lang_40	3	end_ihg	112.94	2.746575404	95.034	28.9745	41.3488819203833
221	6	lang_40	4	end_ihg	137.525	2.7308339	98.708	28.037	50.961443585025
68	7	press	1	baseline	89.697	4.066508349	65.4425	62.912	22.9724537446797
69	7	press	2	baseline	84.946	3.089659212	63.3305	50.168	29.4541303311201
70	7	press	3	baseline	69.055	3.586003614	62.663	57.996	19.2938225919205
71	7	press	4	baseline	59.224	3.7626787905	66.895	58.005	15.6264669768884
60	7	lang_20	1	baseline	94.2455	3.011431263	65.098	46.884	31.3541572151452
61	7	lang_20	2	baseline	72.3205	2.7967356	67.3895	41.987	26.3549659362586
62	7	lang_20	3	baseline	69.2465	3.1740127935	72.494	44.1895	21.7385867943354
63	7	lang_20	4	baseline	68.4855	2.908769171	70.7955	40.737	23.1379487248896
64	7	lang_40	1	baseline	93.9705	2.462130276	70.7965	34.9295	38.6795502563628
65	7	lang_40	2	baseline	56.2915	2.886129138	77.384	37.0115	19.564587292752
66	7	lang_40	3	baseline	73.1715	2.4680020755	82.1485	29.779	29.7947261919594
67	7	lang_40	4	baseline	67.3805	2.5763245475	84.456	30.6085	26.4467142148589
198	7	press	1	end_ihg	145.435	5.2686385605	93.081	56.6195	27.5044679104835
199	7	press	2	end_ihg	138.09	4.128270975	107.245	38.7885	33.6752633098526
200	7	press	3	end_ihg	90.148	4.664196991	86.53	54.1265	19.17689675904
201	7	press	4	end_ihg	95.1055	4.531983293	89.946	50.005	21.156552297724
190	7	lang_20	1	end_ihg	193.48	2.83088166	102.265	28.224	67.1793080068417
191	7	lang_20	2	end_ihg	53.252	3.301636845	103.665	32.5695	14.5711409737008
192	7	lang_20	3	end_ihg	116.045	3.3196775595	100.63	32.5125	34.6163584017883
193	7	lang_20	4	end_ihg	96.5295	3.406854525	98.36	33.7465	28.0875945727429
194	7	lang_40	1	end_ihg	195.15	2.690596225	115.7	23.275	74.1764541971911
195	7	lang_40	2	end_ihg	128.495	2.899261905	122.28	23.71	44.4134816400145
196	7	lang_40	3	end_ihg	107.14	2.769944384	104.76	27.493	38.7520358627393
197	7	lang_40	4	end_ihg	99.0625	2.728353455	115.16	23.5945	35.4434222568691
127	8	press	1	baseline	86.1155	4.110446036	59.797	68.2405	21.0805060023828
128	8	press	2	baseline	82.2025	4.1972369875	61.8895	68.259	19.581284670911
129	8	press	3	baseline	71.848	3.8222087085	61.4205	63.2465	18.7197392762767
130	8	press	4	baseline	101.925	4.08823624	65.5225	62.355	24.9618026764349
119	8	lang_20	1	baseline	78.6465	3.345008925	63.708	52.1835	23.0009489238633
120	8	lang_20	2	baseline	89.6905	3.273183808	63.27	50.618	27.8004089151011
121	8	lang_20	3	baseline	77.131	3.110794043	62.5695	49.5295	24.513686907595
122	8	lang_20	4	baseline	98.8775	3.0134616015	69.486	44.1615	32.2859932604927
123	8	lang_40	1	baseline	83.917	2.70497985	70.532	38.182	30.600651465138
124	8	lang_40	2	baseline	92.4925	3.005679514	70.4755	41.8715	30.8540576043314
125	8	lang_40	3	baseline	81.313	2.3435902725	71.7815	32.7055	35.558001839937
126	8	lang_40	4	baseline	98.9585	2.603003567	70.933	37.6635	37.3614254909666
257	8	press	1	end_ihg	107.64	4.565638638	80.1795	56.534	24.3825857673303
258	8	press	2	end_ihg	113.03	4.197035257	80.1015	51.9465	27.4847389912363
259	8	press	3	end_ihg	103.48	4.4475623275	81.656	55.028	23.2310269284249
260	8	press	4	end_ihg	124.725	4.6420694655	81.793	56.8545	27.0999844298929
249	8	lang_20	1	end_ihg	112.555	3.346771873	84.3535	39.501	33.6122157156919
250	8	lang_20	2	end_ihg	121.96	3.1985466075	85.1615	37.3915	38.7405671308656
251	8	lang_20	3	end_ihg	101.235	3.312290752	81.0795	41.106	31.0931567847629
252	8	lang_20	4	end_ihg	127.05	3.618618489	83.4835	41.8945	35.6361565780207
253	8	lang_40	1	end_ihg	118.415	1.505389196	94.6575	15.3635	52.7543143931175
254	8	lang_40	2	end_ihg	114.855	2.5714008295	91.5585	26.218	44.8209062130572
255	8	lang_40	3	end_ihg	111.975	2.3835775675	88.8005	26.945	48.0855323686967
256	8	lang_40	4	end_ihg	129.105	3.0491113425	99.276	31.353	41.6348687336296
104	9	press	1	baseline	79.424	4.7870860975	71.469	67.789	16.6590427044005
105	9	press	2	baseline	74.0975	4.039764092	66.48	62.729	18.026981752301
106	9	press	3	baseline	96.828	3.529365124	68.513	51.1805	27.5085979566463
107	9	press	4	baseline	55.1515	3.65977534	65.5325	55.7115	14.9365803897321
96	9	lang_20	1	baseline	86.536	3.8265451485	64.9865	58.7675	22.892499276624
97	9	lang_20	2	baseline	80.782	4.255386916	69.189	60.832	19.0168406368716
98	9	lang_20	3	baseline	60.4005	2.932600907	67.947	43.271	20.5431111553813
99	9	lang_20	4	baseline	64.085	2.809557486	70.861	39.132	22.5727021759684
100	9	lang_40	1	baseline	74.225	3.4946335845	73.559	47.016	21.2600972968909
101	9	lang_40	2	baseline	81.436	3.5958270915	77.605	46.2455	22.9048675500719
102	9	lang_40	3	baseline	63.8665	1.76554913	77.17	23.152	35.1718536195934
103	9	lang_40	4	baseline	67.7405	2.448183602	84.368	28.6745	28.0342226242955
234	9	press	1	end_ihg	90.576	4.78833782	79.03	60.0045	18.8889599059666
235	9	press	2	end_ihg	89.5935	4.9374831995	79.3385	62.7585	17.9991530776506
236	9	press	3	end_ihg	121.08	3.768105621	80.031	46.973	32.0606112739219
237	9	press	4	end_ihg	66.9735	3.750066203	79.9635	43.295	19.320144033646
226	9	lang_20	1	end_ihg	104.875	4.328812784	79.5655	54.6585	24.0533998800156
227	9	lang_20	2	end_ihg	96.1605	4.9720335295	90.193	55.606	19.3250290771101
228	9	lang_20	3	end_ihg	80.685	3.2137717445	85.746	37.733	25.3829710253328
229	9	lang_20	4	end_ihg	84.168	2.005670415	94.473	21.3995	41.4733424443537
230	9	lang_40	1	end_ihg	91.8245	3.649584934	88.4125	41.935	24.624193044879
231	9	lang_40	2	end_ihg	90.6435	4.240441164	96.359	43.9685	21.2411722031469
232	9	lang_40	3	end_ihg	83.5765	1.899109821	93.016	20.2875	42.9805890328971
233	9	lang_40	4	end_ihg	81.9535	2.3154372335	99.252	23.651	35.5397962889464
32	10	press	1	baseline	95.9145	4.2043063325	84.1465	50.8145	22.6237279767832
33	10	press	2	baseline	80.4005	3.4671745955	73.1675	48.1205	23.3025099430023
34	10	press	3	baseline	90.325	3.519565118	61.2165	58.273	25.3249008719074
35	10	press	4	baseline	96.2195	3.4271361975	57.6965	59.9705	27.8734321644337
24	10	lang_20	1	baseline	91.355	2.824874745	79.5325	35.4125	33.5241397714725
25	10	lang_20	2	baseline	85.0405	2.687530248	77.3605	34.9805	31.7633827255482
26	10	lang_20	3	baseline	91.394	3.14611166	62.5335	49.739	28.8844103522629
27	10	lang_20	4	baseline	98.721	3.0352032475	60.829	49.8405	32.5511371453701
28	10	lang_40	1	baseline	93.904	2.3179334675	87.513	27.02	39.4005354295007
29	10	lang_40	2	baseline	85.579	2.2910391815	84.8855	27.124	37.4539044372782
30	10	lang_40	3	baseline	84.405	2.438947654	60.01	40.711	35.2494971762903
31	10	lang_40	4	baseline	94.224	2.57608188	76.313	35.214	36.7581628428771
162	10	press	1	end_ihg	118.595	4.708185018	96.116	48.5965	25.2872246051382
163	10	press	2	end_ihg	102.84	4.138310823	92.6955	44.789	24.5320955002376
164	10	press	3	end_ihg	106.69	4.465561208	83.235	53.7545	23.8639108694212
165	10	press	4	end_ihg	119.935	4.871746392	89.813	54.4795	24.4048751094413
154	10	lang_20	1	end_ihg	100.38	3.157257714	95.4725	33.144	31.6627300898256
155	10	lang_20	2	end_ihg	110.32	3.073737502	94.6655	31.9825	36.0564502232973
156	10	lang_20	3	end_ihg	113.285	3.753859236	90.23	41.5755	30.1470434159788
157	10	lang_20	4	end_ihg	119.485	3.440108072	95.845	35.404	34.6317505883397
158	10	lang_40	1	end_ihg	105.49	2.23650076	103.185	22.0665	46.1375148882418
159	10	lang_40	2	end_ihg	108.715	2.45815118	102.7	24.0455	43.6825016849281
160	10	lang_40	3	end_ihg	108.31	3.646051776	102.01	35.885	29.6282420143951
161	10	lang_40	4	end_ihg	119.76	3.566498525	112.915	31.905	34.4109830140527
56	11	press	1	baseline	52.675	6.058124778	63.383	97.1995	8.76801018573773
57	11	press	2	baseline	67.8225	5.5453125225	60.6775	90.385	12.3479210207697
58	11	press	3	baseline	78.575	3.974262335	64.591	61.695	19.6588800894776
59	11	press	4	baseline	64.5005	4.636737446	60.2625	76.279	14.1243372219923
48	11	lang_20	1	baseline	74.5995	4.4312634965	60.878	73.644	16.6455909483433
49	11	lang_20	2	baseline	69.332	4.788702183	60.87	78.995	14.6294576029031
50	11	lang_20	3	baseline	62.692	3.443252038	71.635	48.095	18.206417371188
51	11	lang_20	4	baseline	59.543	3.685856704	73.57	50.2245	16.4175053240956
52	11	lang_40	1	baseline	72.791	3.758893605	67.071	55.9665	20.1424664498774
53	11	lang_40	2	baseline	70.627	4.127661234	79	53.9195	17.3059151577229
54	11	lang_40	3	baseline	67.727	3.034039996	81.087	37.741	22.1575852950621
55	11	lang_40	4	baseline	65.097	3.037257915	80.4445	37.943	20.9229872384072
186	11	press	1	end_ihg	91.9315	7.043728701	78.7455	89.48	13.2291964301196
187	11	press	2	end_ihg	104.325	6.5126044415	81.7335	80.43	15.6287156210255
188	11	press	3	end_ihg	89.925	5.2027124155	73.91	70.608	17.2925648567207
189	11	press	4	end_ihg	72.5735	5.2983618905	72.5315	72.6815	13.7844378578832
178	11	lang_20	1	end_ihg	125.595	5.252910663	77.788	67.409	23.9021138925872
179	11	lang_20	2	end_ihg	96.8785	5.851081492	82.5405	70.7995	16.6196744529754
180	11	lang_20	3	end_ihg	78.743	3.762911372	77.718	48.5165	20.8918621262641
181	11	lang_20	4	end_ihg	66.9965	3.827414876	78.21	48.811	17.4975070185973
182	11	lang_40	1	end_ihg	113.24	4.394864613	76.7445	57.456	25.6946201182074
183	11	lang_40	2	end_ihg	101.165	4.6194286905	86.42	52.8505	21.9153753312478
184	11	lang_40	3	end_ihg	81.166	3.397359981	90.8685	37.4515	24.2565985430778
185	11	lang_40	4	end_ihg	84.317	2.825459893	87.3285	32.109	29.3326449157637
