# Supplementary material for: Factors mediating the pressor response to isometric muscle contraction: An experimental study in healthy volunteers during lower body negative pressure
Source: PLoS One. 2020 Dec 9;15(12):e0243627. doi: 10.1371/journal.pone.0243627 (PMC7725372; doi:10.1371/journal.pone.0243627)
Supplement: S2 Table — (TXT) [file pone.0243627.s003.txt]

subject	sequence	repetition	volume	time	mean_arterial_pressure	cardiac_output	heart_rate	stroke_volume	total_peripheral_resistance
44	1	press	1	normovol	baseline	89.7025	4.0086946505	67.3705	59.818	22.0259674173826
45	1	press	2	normovol	baseline	90.4585	4.286629298	67.182	63.887	21.4259527727929
46	1	press	3	normovol	baseline	80.1195	4.217560876	65.658	64.264	18.9899601078504
47	1	press	4	normovol	baseline	94.0315	4.312968605	68.341	63.5485	21.8926446638542
36	1	kort_20	1	normovol	baseline	89.7025	4.0086946505	67.3705	59.818	22.0259674173826
37	1	kort_20	2	normovol	baseline	90.4585	4.286629298	67.182	63.887	21.4259527727929
38	1	kort_20	3	normovol	baseline	80.1195	4.217560876	65.658	64.264	18.9899601078504
39	1	kort_20	4	normovol	baseline	94.0315	4.312968605	68.341	63.5485	21.8926446638542
40	1	kort_40	1	normovol	baseline	89.7025	4.0086946505	67.3705	59.818	22.0259674173826
41	1	kort_40	2	normovol	baseline	90.4585	4.286629298	67.182	63.887	21.4259527727929
42	1	kort_40	3	normovol	baseline	80.1195	4.217560876	65.658	64.264	18.9899601078504
43	1	kort_40	4	normovol	baseline	94.0315	4.312968605	68.341	63.5485	21.8926446638542
173	1	press	1	normovol	end_ihg	115.27	4.959063126	81.7725	60.0965	23.2565305905638
174	1	press	2	normovol	end_ihg	116.38	4.967764314	79.0165	62.643	23.5530022142337
175	1	press	3	normovol	end_ihg	92.4005	4.925355903	80.289	60.4155	18.6341871583639
176	1	press	4	normovol	end_ihg	113.495	5.0302606295	81.8295	61.409	22.4896487732311
165	1	kort_20	1	kort_20	end_ihg	115.27	4.959063126	81.7725	60.0965	23.2565305905638
166	1	kort_20	2	kort_20	end_ihg	116.38	4.967764314	79.0165	62.643	23.5530022142337
167	1	kort_20	3	kort_20	end_ihg	92.4005	4.925355903	80.289	60.4155	18.6341871583639
168	1	kort_20	4	kort_20	end_ihg	113.495	5.0302606295	81.8295	61.409	22.4896487732311
169	1	kort_40	1	kort_40	end_ihg	115.27	4.959063126	81.7725	60.0965	23.2565305905638
170	1	kort_40	2	kort_40	end_ihg	116.38	4.967764314	79.0165	62.643	23.5530022142337
171	1	kort_40	3	kort_40	end_ihg	92.4005	4.925355903	80.289	60.4155	18.6341871583639
172	1	kort_40	4	kort_40	end_ihg	113.495	5.0302606295	81.8295	61.409	22.4896487732311
126	2	press	1	normovol	baseline	86.1155	4.110446036	59.797	68.2405	21.0805060023828
127	2	press	2	normovol	baseline	82.2025	4.1972369875	61.8895	68.259	19.581284670911
128	2	press	3	normovol	baseline	71.848	3.8222087085	61.4205	63.2465	18.7197392762767
129	2	press	4	normovol	baseline	101.925	4.08823624	65.5225	62.355	24.9618026764349
118	2	kort_20	1	normovol	baseline	85.508	4.2869174755	61.1255	69.676	19.8890041481558
119	2	kort_20	2	normovol	baseline	85.328	4.145194794	60.6005	68.062	20.7670320031981
120	2	kort_20	3	normovol	baseline	72.425	4.4152343315	60.277	73.658	16.4182488475153
121	2	kort_20	4	normovol	baseline	92.3755	4.359803594	62.644	69.4765	20.9762174878761
122	2	kort_40	1	normovol	baseline	84.529	4.424122804	61.563	71.726	19.1552985728146
123	2	kort_40	2	normovol	baseline	84.093	3.8951964255	58.215	67.34	21.6775123370812
124	2	kort_40	3	normovol	baseline	73.6575	3.904248286	58.662	66.776	18.6890299679914
125	2	kort_40	4	normovol	baseline	94.302	4.339715648	63.656	67.946	21.754197325525
255	2	press	1	normovol	end_ihg	103.435	4.25818946	74.314	57.4435	24.1467033960043
256	2	press	2	normovol	end_ihg	107.635	4.299297802	80.606	53.1865	25.5821064794739
257	2	press	3	normovol	end_ihg	99.519	4.209902163	77.295	53.8305	23.7085836341962
258	2	press	4	normovol	end_ihg	125.875	4.22406195	81.6145	52.474	29.5611778476962
247	2	kort_20	1	kort_20	end_ihg	97.0205	2.9518571	66.625	44.296	32.8578638996802
248	2	kort_20	2	kort_20	end_ihg	110.265	3.86638612	75.5585	50.107	29.8703481852167
249	2	kort_20	3	kort_20	end_ihg	101.81	3.3527188285	72.679	45.9025	31.0216956207961
250	2	kort_20	4	kort_20	end_ihg	118.475	4.0912727965	89.9085	44.1	29.315914081498
251	2	kort_40	1	kort_40	end_ihg	92.446	0.864683622	69.967	11.764	108.163155310247
252	2	kort_40	2	kort_40	end_ihg	111.27	3.1612133335	81.1705	39.624	35.2593051812098
253	2	kort_40	3	kort_40	end_ihg	104.95	3.0598098105	75.516	40.337	34.3423017091405
254	2	kort_40	4	kort_40	end_ihg	114.825	3.176883538	81.2295	39.1745	35.8053910609422
32	3	press	1	normovol	baseline	95.9145	4.2043063325	84.1465	50.8145	22.6237279767832
33	3	press	2	normovol	baseline	80.4005	3.4671745955	73.1675	48.1205	23.3025099430023
34	3	press	3	normovol	baseline	90.325	3.519565118	61.2165	58.273	25.3249008719074
35	3	press	4	normovol	baseline	96.2195	3.4271361975	57.6965	59.9705	27.8734321644337
24	3	kort_20	1	normovol	baseline	99.665	4.345823606	83.6075	52.486	23.0895502777819
25	3	kort_20	2	normovol	baseline	83.2415	3.585663032	74.622	47.694	23.2576888316579
26	3	kort_20	3	normovol	baseline	89.3935	3.4469718205	61.854	55.775	25.6732648017429
27	3	kort_20	4	normovol	baseline	97.0705	3.370750072	58.733	57.7315	28.4287017279955
28	3	kort_40	1	normovol	baseline	96.0285	3.7549067875	77.4365	48.8945	25.3582430941076
29	3	kort_40	2	normovol	baseline	86.7565	3.2918395075	77.9395	42.274	26.6582138207485
30	3	kort_40	3	normovol	baseline	89.985	3.41788509	58.256	58.375	26.4076486080318
31	3	kort_40	4	normovol	baseline	94.5105	3.181098865	57.1875	55.9295	29.6483572101204
161	3	press	1	normovol	end_ihg	114.745	4.713002079	95.099	50.1465	24.3967445549431
162	3	press	2	normovol	end_ihg	95.8285	4.091056363	91.033	45.139	23.1420342267536
163	3	press	3	normovol	end_ihg	100.0275	4.4544412485	80.0615	56.0675	22.7197282047336
164	3	press	4	normovol	end_ihg	115.17	4.218102417	82.045	52.0005	27.5089509388804
153	3	kort_20	1	kort_20	end_ihg	116.355	3.377844579	90.6805	36.258	35.2589444793084
154	3	kort_20	2	kort_20	end_ihg	101.005	2.80368903	87.8995	32.0605	35.5879972040426
155	3	kort_20	3	kort_20	end_ihg	98.615	3.6815032045	78.3455	47.0055	26.7112979329839
156	3	kort_20	4	kort_20	end_ihg	110.525	3.771917987	81.865	45.331	29.012321712545
157	3	kort_40	1	kort_40	end_ihg	108.54	2.6967944835	93.682	28.904	40.8989554787691
158	3	kort_40	2	kort_40	end_ihg	108.46	2.359192507	93.3735	25.691	46.3757111267028
159	3	kort_40	3	kort_40	end_ihg	103.91	3.420763115	86.192	39.878	30.51865503796
160	3	kort_40	4	kort_40	end_ihg	107.725	2.7042496975	96.005	28.333	40.6700945294336
102	4	press	1	normovol	baseline	79.424	4.7870860975	71.469	67.789	16.6590427044005
103	4	press	2	normovol	baseline	74.0975	4.039764092	66.48	62.729	18.026981752301
104	4	press	3	normovol	baseline	96.828	3.529365124	68.513	51.1805	27.5085979566463
105	4	press	4	normovol	baseline	55.1515	3.65977534	65.5325	55.7115	14.9365803897321
94	4	kort_20	1	normovol	baseline	79.8385	4.484676214	71.303	63.4115	17.4861233190173
95	4	kort_20	2	normovol	baseline	79.377	4.471440425	63.8715	69.666	17.635196838805
96	4	kort_20	3	normovol	baseline	104.03	3.521457702	63.7895	55.276	29.6204848529678
97	4	kort_20	4	normovol	baseline	61.4965	3.673537434	67.0905	53.7275	17.0356322135546
98	4	kort_40	1	normovol	baseline	82.4785	4.1623637265	65.1005	63.3925	20.057240419892
99	4	kort_40	2	normovol	baseline	79.2385	4.846299835	70.6885	69.8715	16.4348937483997
100	4	kort_40	3	normovol	baseline	79.377	4.471440425	63.8715	69.666	17.635196838805
101	4	kort_40	4	normovol	baseline	60.3325	3.650484759	65.8895	55.0995	16.7449364328347
231	4	press	1	normovol	end_ihg	88.3005	4.750700727	76.809	62.0565	18.5383002652578
232	4	press	2	normovol	end_ihg	87.316	4.7563916325	76.519	61.9915	18.2879899593952
233	4	press	3	normovol	end_ihg	114.85	3.7704150305	77.9585	48.7995	30.599105475312
234	4	press	4	normovol	end_ihg	62.577	3.7318327	77.679	47.3485	16.7553768538155
223	4	kort_20	1	kort_20	end_ihg	83.707	4.041284869	73.7735	54.648	20.7017152237073
224	4	kort_20	2	kort_20	end_ihg	98.1485	3.918081552	94.109	41.545	25.2873311748927
225	4	kort_20	3	kort_20	end_ihg	112.985	2.947941893	81.293	36.5295	38.8193172125222
226	4	kort_20	4	kort_20	end_ihg	73.5485	3.1108349575	84.983	37.7155	23.1537000101053
227	4	kort_40	1	kort_40	end_ihg	90.302	3.4588811895	80.25	44.2885	26.2089176502983
228	4	kort_40	2	kort_40	end_ihg	80.251	3.665728693	77.917	46.908	22.0273744340005
229	4	kort_40	3	kort_40	end_ihg	98.1485	3.918081552	94.109	41.545	25.2873311748927
230	4	kort_40	4	kort_40	end_ihg	77.8225	2.7657106725	96.689	28.4435	28.0068581742483
56	5	press	1	normovol	baseline	52.675	6.058124778	63.383	97.1995	8.76801018573773
57	5	press	2	normovol	baseline	67.8225	5.5453125225	60.6775	90.385	12.3479210207697
58	5	press	3	normovol	baseline	78.575	3.974262335	64.591	61.695	19.6588800894776
59	5	press	4	normovol	baseline	64.5005	4.636737446	60.2625	76.279	14.1243372219923
48	5	kort_20	1	normovol	baseline	60.592	6.295371851	64.4425	98.6485	9.5060419760409
49	5	kort_20	2	normovol	baseline	66.268	5.616691671	59.192	94.7815	11.7321166830873
50	5	kort_20	3	normovol	baseline	61.0225	4.760452881	63.9995	74.084	13.036985135731
51	5	kort_20	4	normovol	baseline	59.3685	5.0073543595	61.0235	82.7575	11.729177361196
52	5	kort_40	1	normovol	baseline	89.963	6.1788754065	64.8745	95.4765	14.6938989768234
53	5	kort_40	2	normovol	baseline	70.29	5.770654778	59.667	96.074	12.2448209493054
54	5	kort_40	3	normovol	baseline	62.165	4.851191967	63.639	75.948	13.0121730981202
55	5	kort_40	4	normovol	baseline	59.848	4.74673899	59.885	78.803	12.7930239665055
185	5	press	1	normovol	end_ihg	86.44	7.050795956	77.922	89.717	12.2270279251631
186	5	press	2	normovol	end_ihg	94.373	6.5442192195	80.365	81.497	14.2586406272023
187	5	press	3	normovol	end_ihg	87.14	4.9426581315	70.613	70.3595	17.6628740537484
188	5	press	4	normovol	end_ihg	70.4435	5.1350581345	69.575	74.2955	13.8125937156882
177	5	kort_20	1	kort_20	end_ihg	69.5025	5.5143709845	68.773	80.765	12.4578955180984
178	5	kort_20	2	kort_20	end_ihg	89.436	4.459396538	75.7405	59.869	19.9784730166067
179	5	kort_20	3	kort_20	end_ihg	69.0845	4.23159378	73.3035	57.7345	16.3195447428398
180	5	kort_20	4	kort_20	end_ihg	67.11	3.4281269695	71.8755	48.1715	18.8819127634355
181	5	kort_40	1	kort_40	end_ihg	109.62	4.852997929	72.6845	66.1625	22.6961176844493
182	5	kort_40	2	kort_40	end_ihg	87.932	4.327619187	78.8735	56.0835	20.4997899194576
183	5	kort_40	3	kort_40	end_ihg	71.546	3.3971140765	74.3925	44.9115	20.8010411617025
184	5	kort_40	4	kort_40	end_ihg	65.8855	3.4187613375	80.9255	42.746	19.1849183971637
8	6	press	1	normovol	baseline	89.7025	4.0086946505	67.3705	59.818	22.0259674173826
9	6	press	2	normovol	baseline	90.4585	4.286629298	67.182	63.887	21.4259527727929
10	6	press	3	normovol	baseline	80.1195	4.217560876	65.658	64.264	18.9899601078504
11	6	press	4	normovol	baseline	94.0315	4.312968605	68.341	63.5485	21.8926446638542
1	6	kort_20	1	normovol	baseline	88.988	4.039993533	64.6235	63.3935	21.3282305506949
2	6	kort_20	2	normovol	baseline	83.919	4.4050174145	67.749	65.124	19.0684878911208
3	6	kort_20	3	normovol	baseline	94.1065	4.114600646	64.634	63.8945	22.780939168016
4	6	kort_20	4	normovol	baseline	73.0585	4.862877726	73.1635	67.148	15.1619601413184
5	6	kort_40	2	normovol	baseline	79.72	3.989125355	64.172	62.8395	20.4527450395269
6	6	kort_40	3	normovol	baseline	89.432	4.336744841	64.582	66.691	20.5453235170964
7	6	kort_40	4	normovol	baseline	78.563	5.400505124	79.197	68.069	14.421459658778
137	6	press	1	normovol	end_ihg	115.27	4.959063126	81.7725	60.0965	23.2565305905638
138	6	press	2	normovol	end_ihg	116.38	4.967764314	79.0165	62.643	23.5530022142337
139	6	press	3	normovol	end_ihg	92.4005	4.925355903	80.289	60.4155	18.6341871583639
140	6	press	4	normovol	end_ihg	113.495	5.0302606295	81.8295	61.409	22.4896487732311
130	6	kort_20	1	kort_20	end_ihg	107.85	4.4995234175	77.8525	58.0025	23.7330905942576
131	6	kort_20	2	kort_20	end_ihg	96.9445	3.8932278595	78.561	49.614	24.644416479753
132	6	kort_20	3	kort_20	end_ihg	114.19	4.616044157	82.1775	57.017	24.7502626470739
133	6	kort_20	4	kort_20	end_ihg	88.071	5.092651244	82.2035	62.19	17.1259828443253
134	6	kort_40	2	kort_40	end_ihg	96.415	4.53721661	80.966	57.286	21.3323280279312
135	6	kort_40	3	kort_40	end_ihg	117.865	4.8729830825	85.7885	56.357	24.7357282184814
136	6	kort_40	4	kort_40	end_ihg	98.506	4.729176641	86.6285	53.77	20.9679123224811
20	7	press	1	normovol	baseline	84.6	3.853782298	65.8545	58.665	21.8981223876201
21	7	press	2	normovol	baseline	78.1075	3.719575375	66.97	55.3175	21.2339815951841
22	7	press	3	normovol	baseline	87.473	3.178094121	60.406	52.495	27.100068880994
23	7	press	4	normovol	baseline	76.427	3.8192784435	62.043	61.5185	19.8998840872617
12	7	kort_20	1	normovol	baseline	78.896	3.512751	64.28	54.7355	22.6227088732819
13	7	kort_20	2	normovol	baseline	83.4835	3.766629443	66.3175	56.7955	22.2177609620838
14	7	kort_20	3	normovol	baseline	85.44	3.646123806	59.808	60.885	23.4545923963589
15	7	kort_20	4	normovol	baseline	99.105	3.564447926	60.2925	58.5845	27.7045686635394
16	7	kort_40	1	normovol	baseline	81.939	3.886823967	65.6015	58.984	21.0721027459606
17	7	kort_40	2	normovol	baseline	85.44	3.718660155	64.491	57.184	23.2562469952222
18	7	kort_40	3	normovol	baseline	80.307	3.545592842	61.405	58.1355	22.9610984715378
19	7	kort_40	4	normovol	baseline	103.99	3.4807310735	59.3895	60.1765	29.3527760933013
149	7	press	1	normovol	end_ihg	97.3125	3.579804265	68.886	51.116	27.964005851476
150	7	press	2	normovol	end_ihg	103.195	4.1885767675	77.9755	53.8975	24.8355644486788
151	7	press	3	normovol	end_ihg	96.041	3.315032591	67.391	49.2805	28.9723067434129
152	7	press	4	normovol	end_ihg	91.4175	3.4281200695	64.7	54.3575	26.4931324940391
141	7	kort_20	1	kort_20	end_ihg	90.75	2.6256438335	66.514	42.2375	34.8713089333826
142	7	kort_20	2	kort_20	end_ihg	110.535	3.4498349005	75.8185	45.6935	31.6265250996371
143	7	kort_20	3	kort_20	end_ihg	98.011	3.6151997835	67.441	54.3965	27.2443096177576
144	7	kort_20	4	kort_20	end_ihg	122.455	3.6101187905	67.4095	53.855	34.0371247062889
145	7	kort_40	1	kort_40	end_ihg	97.1205	2.0167854825	74.125	26.3375	48.5534099982691
146	7	kort_40	2	kort_40	end_ihg	103.195	3.0161065935	80.343	37.8505	35.4898376557475
147	7	kort_40	3	kort_40	end_ihg	90.388	3.171737305	63.874	50.644	29.1231669494425
148	7	kort_40	4	kort_40	end_ihg	123.045	3.1638805265	68.919	47.1645	38.4393121541787
68	8	press	1	normovol	baseline	89.697	4.066508349	65.4425	62.912	22.9724537446797
69	8	press	2	normovol	baseline	84.946	3.089659212	63.3305	50.168	29.4541303311201
70	8	press	3	normovol	baseline	69.055	3.586003614	62.663	57.996	19.2938225919205
71	8	press	4	normovol	baseline	59.224	3.7626787905	66.895	58.005	15.6264669768884
60	8	kort_20	1	normovol	baseline	89.0905	2.7880298345	64.0155	44.1265	31.9794482091259
61	8	kort_20	2	normovol	baseline	73.686	3.064798212	63.337	50.01	23.7120850188995
62	8	kort_20	3	normovol	baseline	70.981	3.25287538	65.06	51.255	21.5354534203747
63	8	kort_20	4	normovol	baseline	55.559	3.251491748	66.1885	50.1525	17.0753691765083
64	8	kort_40	1	normovol	baseline	94.422	2.939347831	64.5355	46.5405	31.8793807192932
65	8	kort_40	2	normovol	baseline	63.069	2.926739307	58.129	50.5035	21.6691190471202
66	8	kort_40	3	normovol	baseline	67.5745	3.51698685	62.312	57.74	19.2920754605547
67	8	kort_40	4	normovol	baseline	59.7785	3.5623751135	61.047	58.0915	16.7000320675204
197	8	press	1	normovol	end_ihg	130.365	5.699787695	94.3145	60.969	23.2238842416932
198	8	press	2	normovol	end_ihg	139.43	4.214713585	97.925	43.0585	33.0558295840773
199	8	press	3	normovol	end_ihg	82.9575	4.6944923855	89.013	52.2375	17.744957213662
200	8	press	4	normovol	end_ihg	84.2045	4.576676576	87.95	51.791	18.6480551690647
189	8	kort_20	1	kort_20	end_ihg	143.175	2.6435846835	93.9135	28.556	54.5032600840174
190	8	kort_20	2	kort_20	end_ihg	98.9415	3.188403785	103.085	31.2845	31.4588248421619
191	8	kort_20	3	kort_20	end_ihg	90.456	3.163759554	86.923	36.1355	29.5875028064778
192	8	kort_20	4	kort_20	end_ihg	81.416	3.622461711	97.14	38.4295	22.3876208111668
193	8	kort_40	1	kort_40	end_ihg	143.155	2.0933558725	97.2145	20.9655	72.1175325624238
194	8	kort_40	2	kort_40	end_ihg	107.185	2.638788443	106.58	25.8255	40.9717130291192
195	8	kort_40	3	kort_40	end_ihg	96.727	2.93042516	99.895	28.708	34.1793665335501
196	8	kort_40	4	kort_40	end_ihg	83.0235	2.7851076	108.33	26.6475	29.8148875170002
90	9	press	1	normovol	baseline	81.676	3.667552425	76.019	48.6605	22.4860913822012
91	9	press	2	normovol	baseline	81.37	3.3878190445	72.797	46.6345	24.2402930378515
92	9	press	3	normovol	baseline	106.315	3.2204939595	66.749	48.4815	32.8616481264195
93	9	press	4	normovol	baseline	111.28	2.6748368355	64.7545	41.818	41.2228727654369
83	9	kort_20	1	normovol	baseline	82.075	3.8125882655	77.857	49.0645	21.5495932721036
84	9	kort_20	2	normovol	baseline	77.246	3.479241541	72.606	47.9345	21.9721368619554
85	9	kort_20	3	normovol	baseline	98.457	3.308712839	67.291	49.7395	29.874470998845
86	9	kort_20	4	normovol	baseline	107.09	2.916439843	59.9625	48.5125	36.415216785209
87	9	kort_40	1	normovol	baseline	84.036	3.859540504	76.66	50.2125	21.9858983489331
88	9	kort_40	3	normovol	baseline	91.8	2.608321223	63.3805	41.1295	35.1663010640015
89	9	kort_40	4	normovol	baseline	113.275	2.8076551295	62.541	44.655	39.8461752315782
219	9	press	1	normovol	end_ihg	91.292	4.194527588	92.123	45.8645	21.8489386391632
220	9	press	2	normovol	end_ihg	93.494	4.264026327	90.4535	47.2395	21.8473984206664
221	9	press	3	normovol	end_ihg	112.675	3.7425227845	82.7895	44.9935	29.957832123691
222	9	press	4	normovol	end_ihg	125.95	3.5621712505	83.939	42.3735	35.7317313112348
212	9	kort_20	1	kort_20	end_ihg	95.109	4.142409376	98.1215	42.3225	22.9123006333948
213	9	kort_20	2	kort_20	end_ihg	95.913	3.721468608	100.485	37.994	25.7338309360136
214	9	kort_20	3	kort_20	end_ihg	110.84	3.1792485425	78.661	41.4665	34.8709716347219
215	9	kort_20	4	kort_20	end_ihg	117.155	2.921345332	79.843	36.454	40.6366278911009
216	9	kort_40	1	kort_40	end_ihg	101.09	2.74276165	102.37	27.0245	37.5788266490339
217	9	kort_40	3	kort_40	end_ihg	99.557	2.900912378	82.8895	35.485	34.155983478213
218	9	kort_40	4	kort_40	end_ihg	123.045	2.27541377	84.936	26.2685	54.2119701701577
114	10	press	1	normovol	baseline	76.2215	4.1306824095	75.926	54.5395	18.4254512416652
115	10	press	2	normovol	baseline	101.715	3.871925724	75.2575	51.805	26.9625019470661
116	10	press	3	normovol	baseline	85.209	4.5126294575	74.663	60.5365	18.4982801174014
117	10	press	4	normovol	baseline	63.6085	3.501492301	61.555	58.251	18.0798125049773
106	10	kort_20	1	normovol	baseline	78.8885	4.2735988195	83.255	51.8155	18.507741771316
107	10	kort_20	2	normovol	baseline	104.545	3.756295401	70.3345	53.6795	27.8048805806097
108	10	kort_20	3	normovol	baseline	92.435	3.821228066	70.944	53.6455	24.5242783041137
109	10	kort_20	4	normovol	baseline	65.565	3.227740763	53.8145	58.8755	19.9624901943642
110	10	kort_40	1	normovol	baseline	72.585	4.2028129715	75.0835	55.444	17.2037924324842
111	10	kort_40	2	normovol	baseline	103.565	3.5389042585	67.059	53.5875	29.7365560519481
112	10	kort_40	3	normovol	baseline	88.5505	3.947014161	68.2365	58.236	22.348401537729
113	10	kort_40	4	normovol	baseline	68.546	3.116577379	58.601	53.738	21.9526430010392
243	10	press	1	normovol	end_ihg	99.954	4.049030764	98.7675	41.902	24.5644410311596
244	10	press	2	normovol	end_ihg	145.46	3.1222167505	71.3495	42.722	47.4251098666073
245	10	press	3	normovol	end_ihg	113.965	3.029463969	62.7595	47.525	37.4379795064602
246	10	press	4	normovol	end_ihg	87.7405	3.483715745	77.719	46.5815	25.5075801339079
235	10	kort_20	1	kort_20	end_ihg	114.755	1.833812516	81.8685	23.082	65.5624068821151
236	10	kort_20	2	kort_20	end_ihg	145.76	2.712640634	84.6215	32.9615	54.3352023602376
237	10	kort_20	3	kort_20	end_ihg	121.75	2.996206276	62.3395	48.298	41.4979648733827
238	10	kort_20	4	kort_20	end_ihg	89.858	3.176388561	63.4815	48.7775	28.4106812291245
239	10	kort_40	1	kort_40	end_ihg	101.985	2.8826107055	80.936	35.663	35.4308153663381
240	10	kort_40	2	kort_40	end_ihg	146.135	2.5495773045	90.176	29.9605	57.9530936607738
241	10	kort_40	3	kort_40	end_ihg	121.19	2.743826714	64.041	43.199	45.9206092960258
242	10	kort_40	4	kort_40	end_ihg	103.045	3.051230272	78.302	40.1515	33.8848984730977
79	11	press	1	normovol	baseline	102.55	5.06557079	96.929	52.777	20.1866489458018
80	11	press	2	normovol	baseline	93.606	4.646721975	87.56	53.393	20.2365694405802
81	11	press	3	normovol	baseline	95.7235	NA	88.075	NA	NA
82	11	press	4	normovol	baseline	106.525	3.472958212	79.7275	44.947	30.4050065896129
72	11	kort_20	1	normovol	baseline	98.474	5.57515537	98.9835	56.792	17.5856378693132
73	11	kort_20	2	normovol	baseline	92.874	4.491789336	81.4905	56.6445	20.5745764815103
74	11	kort_20	3	normovol	baseline	95.6795	4.4903835315	86.976	53.1195	21.0005114978918
75	11	kort_20	4	normovol	baseline	103.855	3.111639513	77.4485	42.505	33.3963430685564
76	11	kort_40	1	normovol	baseline	108.735	5.0689420205	96.4685	52.766	21.159371476479
77	11	kort_40	2	normovol	baseline	93.0945	4.311592537	80.026	54.876	21.7934277916626
78	11	kort_40	3	normovol	baseline	94.3655	4.220981579	87.169	50.3755	22.0277538361143
208	11	press	1	normovol	end_ihg	114.4	5.38676434	107.72	49.945	21.0831734772419
209	11	press	2	normovol	end_ihg	100.385	4.759126072	100.52	47.719	20.5003699158753
210	11	press	3	normovol	end_ihg	102.225	NA	97.956	NA	NA
211	11	press	4	normovol	end_ihg	128.62	3.459660985	109.035	31.4775	36.9856339506143
201	11	kort_20	1	kort_20	end_ihg	109.605	2.97529979	96.2915	31.6555	37.1441563331312
202	11	kort_20	2	kort_20	end_ihg	107.57	2.9697495645	96	30.6875	36.5586729053499
203	11	kort_20	3	kort_20	end_ihg	108.86	4.868798931	102.455	47.248	22.1305075443587
204	11	kort_20	4	kort_20	end_ihg	125.045	2.91714925	104.92	27.4405	43.0930226200971
205	11	kort_40	1	kort_40	end_ihg	115.155	3.01367428	107.68	27.9465	38.0934076130783
206	11	kort_40	2	kort_40	end_ihg	116.8	2.64824226	109.205	23.785	46.4814037448676
207	11	kort_40	3	kort_40	end_ihg	110.865	3.32187999	104.565	31.112	33.8313388841156
